# Supplementary material for: A pH-sensitive closed-loop nanomachine to control hyperexcitability at the single neuron level
Source: Nat Commun. 2024 Jul 4;15:5609. doi: 10.1038/s41467-024-49941-3 (PMC11224301; doi:10.1038/s41467-024-49941-3)
Supplement: Supplementary file 7 — Source Data [file 41467_2024_49941_MOESM7_ESM.xlsx]

## Sheet: Fig.1D,E
		D
		intracellular pH	F(405/488, 530)
		5.5		5.66635	10.1054	11.2587	6.59861	14.4367	12.6623
		6	7.03859	4.43103	10.0698	3.28957	6.7484	6.90562	12.2466
		6.5	2.90477	1.56413	4.40313	2.94023	7.57059	3.90313	4.25523
		7	2.06625	1.356	3.56507	1.33868	2.17062	4.51107	2.71832
		7.5	1.12989	0.927021	2.61581	1.34973	1.58189	2.35224	2.09784
		E (left)										E (right)
		Vehicle			BIC							Time (s)	Ctrl							pHIL
		time (s)	Mean	SEM	time (s)	Mean	SEM					0	7.19852	7.40284	7.14726	7.19764	7.65115	7.03664	7.22612	7.40874	7.47598	7.49338
		9	0.99026	0.02019	15.0473	0.9978	0.01917					1	7.135	7.356	7.20554	7.15163	7.67377	6.71381	7.16693	7.53043	7.55219	7.35024
		18	0.99058	0.01748	24.3311	0.98762	0.00779					2	7.12876	7.33385	7.27977	7.23041	7.63694	6.64598	7.22497	7.50934	7.47795	7.41014
		27	0.96821	0.01621	34.5346	1.04993	0.02037					3	7.04007	7.3	5.90387	7.08547	7.01958	6.52834	6.93084	7.50244	7.35165	7.39685
		36	0.99343	0.0163	44.4019	0.99241	0.01078					4	6.98651	7.3	6.23877	7.03145	6.85244	6.77173	6.51561	7.39281	7.51432	7.44521
		45	0.9805	0.01826	53.8134	1.02776	0.01917					5	6.97752	7.29	5.65655	6.75608	6.87065	5.73408	6.48486	7.40158	7.38618	7.45116
		54	1.00966	0.01446	63.7008	0.97743	0.01018					6	6.87628	7.34	6.04394	6.85598	6.97168	4.89469	5.70096	7.22139	7.48992	7.41233
		63	0.99815	0.0192	70.2134	1.0008	0.01258					7	6.86378	7.27	5.36834	6.97692	6.2866	5.38408	6.68962	7.40333	7.54	7.42757
		72	0.96765	0.01681	81.7588	1.03075	0.01797					8	6.71499	7.27	5.90535	6.74313	6.5012	6.3764	6.34013	7.28788	7.44998	7.30868
		81	0.97798	0.01647	90.9298	0.98043	0.01138					9	6.76374	7.35	5.47164	6.6248	6.85316	5.95978	6.36091	6.84012	7.5048	7.31004
		90	0.95936	0.0181	101.71	0.99301	0.01378					10	6.81151	7.31	5.99292	7.05972	5.45868	6.39534	6.17603	6.95313	7.5093	7.31508
		99	1.00462	0.01855	111.707	0.98163	0.01797
		108	0.97959	0.01775	119.583	0.98043	0.01378
		117	1.01291	0.01382	130.463	1.02836	0.01618
		126	0.9934	0.01557	139.407	1.15237	0.04134
		135	0.98831	0.01449	150.861	1.14998	0.02876
		144	0.99232	0.01423	158.045	1.15716	0.01737
		153	0.99939	0.01487	167.409	1.17574	0.02456
		162	0.99197	0.0163	178.844	1.16615	0.01318
		171	0.98018	0.01644	188.245	1.1979	0.03595
		180	0.95745	0.01467	198.973	1.19191	0.01857
		189	1.00282	0.01623	206.836	1.18592	0.03714
		198	0.99607	0.01818	216.071	1.15836	0.01977
		207	0.98959	0.01472	224.697	1.16915	0.03235
		216	1.01541	0.01513	236.991	1.21048	0.03535
		225	0.99152	0.01143	243.319	1.16795	0.02037
		234	0.98829	0.01697	255.453	1.15237	0.02876
		243	1.01692	0.0177	264.158	1.19131	0.02996
		252	0.98615	0.0189	272.656	1.15657	0.01078
		261	0.99064	0.0169	281.323	1.18173	0.04793
		270	0.99527	0.01764	291.254	1.14698	0.02396
		279	0.99796	0.01664	307.003	1.14339	0.02516
		288	1.00248	0.01763	310.62	1.15597	0.03055
		297	1.02227	0.01692	321.402	1.16915	0.02696
		306	1.00708	0.01887	329.336	1.18832	0.03834
		315	0.99394	0.01653	339.992	1.15657	0.02396
		324	0.9762	0.0163	350.089	1.18113	0.02576
		333	1.00363	0.01768	358.756	1.20629	0.03295
		342	1.01726	0.01228	367.932	1.15776	0.00779
		351	0.9909	0.01871	380.812	1.15297	0.02396
		360	0.97979	0.01527	384.46	1.17634	0.00359
		369	1.00614	0.01553	397.381	1.18592	0.02876
		378	1.0035	0.01507	407.399	1.18233	0.01677
		387	0.97251	0.018	416.647	1.15956	0.01857
		396	0.99589	0.01943	425.908	1.14099	0.02336
		405	1.00059	0.01301	436.609	1.12541	0.02336
		414	0.97176	0.0166	445.345	1.17514	0.02576
		423	1.0291	0.01301	455.994	1.14099	0.01258
		432	0.98414	0.01803	466.1	1.16855	0.00779
		441	0.97419	0.01495	474.681	1.16316	0.01677
		450	1.01671	0.01738	483.988	1.16136	0.00899
		459	1.00617	0.01886	490.42	1.15597	0.01618
		468	0.96334	0.01618	500.549	1.19191	0.03115
		477	1.02519	0.01658	512.169	1.24823	0.03714
		486	0.98758	0.01726	520.642	1.20449	0.01917
		495	0.98122	0.01801	529.14	1.16975	0.02576
		504	0.97965	0.01597	541.276	1.15477	0.01138
		513	0.98219	0.02051	549.966	1.18832	0.01078
		522	1.02005	0.01389	560.01	1.19371	0.01018
		531	0.96994	0.01661	569.236	1.16316	0.01917
		540	0.99769	0.01795	577.079	1.14998	0.01737
		549	0.99548	0.01421	588.751	1.22486	0.01917
		558	0.99453	0.01695	597.901	1.16735	0.01558
		567	0.97995	0.01766	606.541	1.18293	0.01438
		576	1.00674	0.01475	616.541	1.17274	0.01378
		585	0.98499	0.01419	623.762	1.19311	0.00899
		594	1.00269	0.0182	645.205	1.17634	0.01318
		603	0.97763	0.01615	654.445	1.15057	-0.01618
					662.393	1.17514	0.03355
					672.489	1.1991	0.02696
					685.363	1.19191	0.01618
					690.433	1.21168	0.03355

## Sheet: Fig. 2 C,F,G
	C
	Ctrl	pHIL	RLuc8
	13.6223	2.35987	1.19488
	8.06853	1.02965	0.899241
	11.447	1.84225	17.4901
	8.62669	0.681376	2.30121
	24.5212	3.06074	4.43983
	11.1917	2.52061	3.42089
	15.4052	4.64574	8.1347
	F					G
	Ctrl		pHIL			pHIL	Ctrl
	pH 7.4	pH 6	pH 7.4	pH 6		0.464373	1.03854
	0.973804	2.02713	1.00018	1.02783		0.947176	1.31442
	0.94378	1.9843	1.00191	1.03236		0.706518	1.45777
	0.961247	2.09263	1.00443	1.03221		0.693201	1.4199
	0.95404	1.9723	1	1.02374		0.804632	0.942765
	1.02341	1.82006				0.46474	0.748178
	1.00611	1.88116
	0.488443	0.889857
	0.325148	0.613985

## Sheet: Fig.3 A,C,E
		A
		Ctrl	pHIL
		-0.35	-16.39
		0.4	-12.89
		-0.47	-6.84
		-1.51	-14.08
		-0.56	-21.4
			-7.48
			-9.71
		C
		Ctrl				pHIL
		pH 6.0	pH 7.4	pH 8.0		pH 6.0	pH 7.4	pH 8.0
		0.16	-0.48	-0.48		-28.48	-2.71	-5.57
		0.8	-0.48	-1.43		-10.98	-10.98	-1.43
		-0.8	-0.8	-1.75		-30.71	-1.75	-6.32
		-1.43	-0.8	-0.48		-11.93	-3.03	-0.48
		-5.97	0.38	-0.56		-7.8	0.78	-1.99
		-3.1	-0.72	-11.86		-10.34	-6.06	-4.06
		-4.53	0.24			-18.3	-2.47	-0.56
		-0.72	-4.53			-25.86	-1.51	-1.67
						-9.79	-3.74
						-13.45
						-9.78
						-12.97
		E
		Ctrl				pHIL
		pH 6.0	pH 7.4	pH 8.0		pH 6.0	pH 7.4	pH 8.0
		-5.25	-1.11	-0.8		-0.16	-0.78	-2.07
		-2.38	0.48	1.11		-0.48	-1.43	-0.8
		0.16	-1.43	-3.34		-0.48	-1.02	-2.07
		-0.16	0.8	-7.16		0.16	-0.48	-0.8
						-1.43	-0.48	-0.48
							-0.11

## Sheet: Fig. 4 D-G
	D								E
	Vehicle				CTZ 400a				Ctrl			pHIL
	Basal	4AP	Vehicle		Basal	4AP	CTZ 400a		Vehicle	CTZ 400a		Vehicle	CTZ 400a
	2.47778	16.061	11.2769		1.4	4.10526	2.83262		0.578631	1.37554		2.00777	0.922796
	0.0220458	10.5691	7.16049		0.155	3.90007	0.871754		2.01328	0.713479		1.27487	0.283996
	0	6.9875	6.5362		0	2.20665	0.108161		2.81474	0.925537		1.16372	0.035236
	0.2	6.9697	9.373		0.0263158	0.683333	0.1		0.894791	1.87451		1.66879	0.032577
	0	4.01818	1.35		0.58	8.4	0.0333333		0.252208	2.22853		0.240358	0.010859
	0	3.18	7.7		0	1.76	0.425		1.04392	0.774607		1.37093	0.138454
	3.9375	7.075	9.75		0.0140056	2.6626	0.194444		1.04852	0.605926		1.73592	0.063345
	0	2.33564	2.55907		1.0875	2.29214	1.64949		0.572666	0.453589		0.455624	0.537361
	0.789319	1.84762	1.13942		0	1.95506	1.35514		0.32946	0.288388		0.202865	0.44147
	1.2	4.65	6.28601		0.24199	4.0388	1.01765		0.453435	0.589836		1.11918	0.331526
	0.0181984	2.25581	6.38675		0	1.81095	1.24806		0.61122	2.52814		1.13712	0.406587
	0.0366667	1.45	2.28502		0.32	2.91469	0.551876					0.406831	0.179787
					0.0619579	4.84	0.736152						0.23982
					0.0866551	1.40492	0.0378788						0.01234
	F								G
	Vehicle				CTZ 400a				Ctrl			pHIL
	Basal	4AP	Vehicle		Basal	4AP	CTZ 400a		Vehicle	CTZ 400a		Vehicle	CTZ 400a
	0.159259	0.12457	0.0482554		0.1	0.178947	0.0894135		1.40626	0.37596		0.381272	0.719923
	0	0.0406504	0.123457		0	0.160328	0.00264971		0.130209	1.38831		0.975449	0.021334
	0	0.1625	0.117417		0	0.192108	0.00491642		0.103477	1.01238		0.927726	0.039585
	0	0.0505051	0.0319898		0	0.0833333	0.0111111		0.312501	0.942792		0.252755	0.089462
	0	0.145454	0.2		0	0.0375	0		1.90718	0.751919		1.58023	0
	0	0.1	0.22		0	0.14	0.00833333		1.53187	0.902303		1.73825	0.067097
	0	0.276817	0.112076		0	0.101626	0.0277778		2.65626	0.922405		0.885529	0.223656
	0	0.280952	0.153928		0.025	0.101124	0.103093		0.85915	1.36451		1.2162	0.830064
	0.0875	0.1375	0.0308642		0	0.149912	0.0830737		0.584115	0.168971		0.243862
	0	0.0232558	0.0295683		0	0.124378	0.144703		0.808194	1.63622		0.233623	0.668878
	0	0.05	0.150709		0.02	0.244866	0.00735835			0.168971		1.19077	1.16509
					0	0.0133333	0.0437318						0.059247
					0	0.087127	0						0.352112
													0

## Sheet: Fig. 5 B-E,G
	B
	Vehicle				CTZ 400a				Ctrl			pHIL
	Basal	BIC	Vehicle		Basal	BIC	CTZ 400a		Vehicle	CTZ 400a		Vehicle	CTZ 400a
	0	0.84	1.2165		0	2.18333	0		1.09072	1.02461		0.941154	0
	0	0.645349	1.08088		0	1.66154	0.404794		2.78392	0.798644		0.836235	0.16534
	0	2.7931	4.45714		0.0134529	0.0277778	0		1.00085	1.50719		3.44832	0.034038
	0	0.4	1.07778		0	3.125	0.0833333		0.792814	0.91794		0.833834	0.565027
	0	0.688889	0.361111		0	4.3	1.38333		0.881724	0.397533		0.279377	0.031769
	0	0.56	1.43333		0.0133333	2.88333	0.0777778			1.02636		1.10891	0.024507
	0	2.2	1.25833		0	0.6	0.06					0.973522	0.081691
	0.755245	2.21312	2.60714		0	2.38462	0.2					2.01704	0.020423
					0	4	0.05
	D
	Vehicle				CTZ 400a				Ctrl			pHIL
	Basal	BIC	Vehicle		Basal	BIC	CTZ 400a		Vehicle	CTZ 400a		Vehicle	CTZ 400a
	0	0.01	0.0515464		0	0.0666667	0		1.74129	0.633317		0.801266	0
	0	0.172414	0.2		0	0.0461539	0.0158299		1.39493	0.380408		3.10891	0.144826
	0	0.0444445	0.0277778		0	0.1625	0.00833333		1.30435	2.2045		0.431793	0.076241
	0	0.03	0.00833333		0	0.145454	0.025		0.824791	1.92106		0.129538	0.228722
	0	0.0615385	0.0833333		0	0.166667	0			0.96053		1.29538	0
	0.0559441	0.0819672	0.05		0	0.0683761	0.0133333					0.777228	0.121985
	0	0.114286	0.0813008		0	0.4	0					1.26378	0
	F
	Ctrl					pHIL
	BIC	BIC+Veh	BIC	BIC+CTZ		BIC	BIC+Veh	BIC	BIC+CTZ
	2.42933	2.84633	2.30228	2.75535		2.08451	2.12355	1.79865	1.63159
	2.63908	3.85291	3.02032	4.26165		1.16735	1.04201	1.58125	1.30987
	2.72024	3.37438	2.64243	3.25041		1.4263	1.23944	1.02646	0.899858
	1.9855	3.15448	2.24096	2.68256		1.64493	1.45371	1.10088	0.967968
	2.55843	1.86593	1.97871	1.5189		1.07779	0.975751	1.23719	1.06256
	2.45739	1.46972	1.99917	1.68924		1.58649	1.69291	1.31492	1.25211
	1.46965	1.03393	3.34783	2.64139		1.68073	1.66006	1.12064	0.966101
	2.32949	1.50814	2.03136	1.95842		1.55997	1.84204	1.82139	1.79748
	1.57066	0.921777	2.66165	1.65271		1.97892	1.97719	1.67222	2.21055
	2.53168	1.62553	2.68411	1.65628		1.64015	2.45537	1.48551	1.21056
	2.74243	1.99522	1.83104	1.71049		1.47848	1.73358	1.08459	0.988422
	2.18585	2.06587	1.71908	1.83115		2.17665	1.96419	1.19959	1.0457
	2.21735	1.98504	1.45339	1.43054		1.02503	0.990827	1.73378	1.56358
	1.68037	1.5981	2.16301	2.08826		1.12961	1.15139	2.27679	1.95503
	1.62352	1.5092	2.29217	1.95327		1.70785	1.55848	1.94943	1.78111
	1.45165	1.42786	1.34989	1.25704		1.85643	1.33313	2.67105	0.494906
	1.63378	1.69026	1.35244	1.08409		1.66417	1.53444	2.49367	0.319582
	3.07684	2.58634	2.3232	2.10319		2.74919	2.55337	2.61662	0.630216
	2.07213	1.90558	1.4201	1.45091		2.30222	2.10707	2.52303	0.754671
	1.54213	1.94686	1.63713	1.97789		1.89079	1.89559	2.20318	1.99807
	1.79268	2.11284	2.84944	3.0383		2.0895	1.51708	2.21857	0.57624
	4.29666	5.0561	1.90315	1.77166		2.31492	2.0305
	3.32373	3.56363	0.988493	0.770659		1.59144	1.67703
	1.38426	1.38151	4.01452	2.83168
	3.05848	2.6907	3.84344	2.81233
	2.68238	2.40126	3.23054	1.83533
	3.15961	1.25156	1.31324	1.31683
	1.73443	1.46121
	4.46113	1.12723
	1.62082	1.29287
	1.87141	1.9594

## Sheet: Fig. 6 B-F
	B
	5 min			10 min			15 min
	Ctrl	pHIL		Ctrl	pHIL		Ctrl	pHIL
	38500	6650		7950	3940		3080	2470
	34600	30400		11700	13200		6440	7900
	21300	25500		7910	5800		3960	2940
		4050		3950	4370		4060	4030
	19700	17900		6030	4800		3070	1970
	49200	14400		11500	3620		5280	2150
	25200	8150		5860	4570		2850	3170
	20700	7880		6870	2760		3750	1700
	44200	25000		10200	6130		3200	1720
	36800	23600		6940	7520		2080	3170
	18500			6280	3660		2630	326
	18200	28600		5450	6650		2390	2120
	C
		Average radiance (103 p/sec/cm2/sr)
	Time (min)	0,15 mg/kg				0,3 mg/kg									0,6 mg/kg
	5	14200	3110	1950	14600	30400	25500	17900	14400	8150	7880	25000	23600	28600	57100	122000	72700	208000	171000
	10	6070	1860	1750	6280	13200	5800	4800	3620	4570	2760	6130	7520	6650	19100	33300	23700	44300	50100
	15	3300	0	0	3390	7900	2940	1970	2150	3170	1700	1720	3170	2120	8430	13400	10100	18600	21400
	20	0	0	0	0			0	0	0	0	0	0	0	4430	6340	5620	9190	10100
	25	0	0	0	0			0	0	0	0	0	0	0	0	3450	5710	0	5430
	30	0	0	0	0			0	0	0	0	0	0	0	0	0	4900	0	0
	D distance (m)
	dose	veh										ctz
	0	18.478	18.959	22.276	11.942	15.696	13.535	17.912				18.478	18.959	22.276	11.942	15.696	13.535	17.912
	0.3	26.194	18.567	13.267	15.62	9.6	9.57	10.653				9.685	17.45	16.984	17.838	8.792	9.254	10.686
	0.6	10.504	23.946	20.127	13.635	18.708	14.54	29.338	14.078	7.87	9.903	14.512	14.684	5.771	15.373	10.363	12.279	9.063	8.293	14.779	14.422
	D border vs center time (s)
	dose	center veh										center ctz										border veh										border ctz
	0	89.9	59.1	72.3	51.8	85	105.2	115.7				89.9	59.1	72.3	51.8	85	105.2	115.7				510.1	540.9	527.7	548.2	515	494.8	484.3				510.1	540.9	527.7	548.2	515	494.8	484.3
	0.3	81.1	95.3	139.5	113.8	156.6	12.4	7.7				113.9	139	199.8	153.4	41.2	32.6	165				518.9	504.7	460.5	486.2	443.4	587.6	592.3				486.1	461	400.2	446.6	558.8	567.4	435
	0.6	60.2	91.5	183.1	92.4	135.8	129.8	39.5	114	47.2	97.3	120.2	78.6	192.5	200.3	72.1	50.3	28.2	260.4	34.4	32.9	539.8	508.5	416.9	507.6	464.2	470.2	560.5	486	552.8	502.7	479.8	521.4	407.5	399.7	527.9	549.7	571.8	339.6	565.6	567.1
	E Time ratio FAM1/FAM2
	dose	veh							ctz
	0	0.93	1.12		0.46		1.06	1.04	0.93	1.12		0.46		1.06	1.04
	0.3	0.97	0.98	0.94	0.98	0.96	1	1.05	1.05	0.83	0.79	0.99	1	1.02	1.09
	0.6	1.07	0.89	0.86	1.22	0.92	0.93	0.92	1.01	1.08	0.94	1.02	1.04	0.79	0.94
	E Time ratio NOV/FAM
	dose	veh							ctz
	0	1.08914	1.68029	0.605965	1.22921	0.824353	1.0965	1.62852	1.08914	1.68029	0.605965	1.22921	0.824353	1.0965	1.62852
	0.3	0.928272	1.56136		1.41428	1.82362	1.16014	1.18401	1.4493	1.09193	1.31638	1.39913	1.22698	1.06278	2.05152
	0.6	1.30438	1.21992	0.489791	1.17313	1.51373	2.06787	0.494309	0.657895	0.359172	2.68271	1.49322	0.804126	1.18995	0.365031
	F Context freezing time (s)
	dose	veh							ctz
	0	256.467	248.067	139.033	100.7	175.933	87.467	213.533	256.467	248.067	139.033	100.7	175.933	87.467	213.533
	0.3	172.833	246.533	102.967	129.4	97.8	173.867	206.867	145.567	114.7	130.567	91.367	71.467	195.6
	0.6	44.167	120.9	279.533	190.333	154	104.767	140.633	120.033	110.1	71.667	162	78.533	49.033	55.8
	F New context freezing time (s)
	dose	veh							ctz
	0	126.19	143.46	136.47	102.16	100.4	121.71	97.08	126.19	143.46	136.47	102.16	100.4	121.71	97.08
	0.3	112.52	139.05	142.15	142.16	106.87	124.89	85.57	124.92	107.46	154.06	184.41	116.22	80.74	124.52
	0.6	91.18	84.41	45.6	41.12	47.11	33.57	82.34	69.66	72.69	39.3	68.27	39.63	82.79	47.45

## Sheet: Fig. 7 B-E
	B
	behaviors	Ctrl																											pHIL
	immobility	57	54	90	40	81	50	7	63	18	1	48	16	28	20	22	30	55	60	21	0	20	12	26	68	85	49	41	29	80	45	37	26	22	50	17	13	9	30	40	18	27	60	43	20	50	29	42	43
	body twitch		141			363	187	279	492	185	27		72	431	670		637	140		1260	356	1142	530	259					231	720	625	276	952	1346	587	1270	1005	223	41	52	552	346	2451	725	1500	877	79	266	840
	forelimb clonus	601		152	486	535	497	662		1000	940	1911	217	1470			737		1623	1665		1184		1072	1614	1972					2251	3318		1351	1022		1402	288	1603	2570		424		1450	1884	1380	1039	1025	1457
	straub tail		382	120	89	363	273	300	680	1458	395	1395		986	1027	826	736	1143	645				264	614	260	1923	195		209		2255		692		703		1121	157	1590	2868	1078	3057		1340	1882	879	843	1080	944
	TC	606	603	980	820	1073	1236	1157	1467	1482	1323	1400	1369	1470	1258	1036	738	3600	2217	1702	3600	1200	814	2420	1988	2754	1360	1085	1010	2450	2829	3600		2130	708	2293	1440	1106	1889	3600	1234	0	3600	1620	2192	1850	1050	1325	1489
	C
	Ctrl	pHIL
	13	44
	20	7
	60	6
	20	0
	32	40
	20	24
	22	40
	40	42
	33	28
	37	27
	33	29
	36	0
	27	44
	40	0
	37	0
	22	10
	0	20
	60	18
	11	40
	0	30
	15	10
	31	0
	10	0
	28	44
	60	10
	40	0
	30	23
		8
		16
	E Latency
	dose	veh					ctz
	0.15	1.20666	0.909	0.715574	1.11646	1.05231	1.11245	1.12748	1.30788	0.953097	1.2257
	0.3	1.21267	1.02425	0.937062	1.02325	0.717579	1.2277	1.71578	1.44518	1.33093	1.30287
	0.6	0.85889	0.942073	0.809782	1.12347		1.55041	1.13249	1.23672	1.25676	1.65364
	E Duration
	dose	veh					ctz
	0.15	1.02209	0.602582	0.924534	1.38996	1.06083	0.910187	0.752654	1.03042	0.911621	0.911047
	0.3	0.773027	0.898422	1.10933	0.758393		0.27891	0.43759	0.380201	0.513917	0.65825
	0.6	1.0241	1.02496	0.515638	0.969297		0.450215	0.474319	0.573888	0.361549	0.429268
[truncated: 8 more columns]

## Sheet:  Fig. 8 C
	C
	Latency (s)			wild running (s)			Convulsive			Startle			Immobility
	Baseline	CTZ		Baseline	CTZ		Baseline	CTZ		Baseline	CTZ		Baseline	CTZ
	2.54	22.43		8.72	2.98		8.41	2.09		124	92		20.34	25.07
	11.97	19.16		11.38	4.54		18.13	2.19		42	42		18.9	11.88
	2.63	17.28		10.71	4.42		8.15	1.22		202	18		31.5	17.93
	3.06	20.59		10.72	6.8		7.66	1.81		72	22		41.93	23.5
	1	10.62		7.51	6.28					56	10		2.72	0

## Sheet: Fig. S1 A,B
	A
	CTZ	pH 6							pH 7.4
	10 uM	261.357	384.517	369.887	394.506	380.895	178.202	541.399	545.843	473.628	439.597	277.634	164.675
	20 uM	385.423	549.493	578.691	489.937	473.32	176.002	793.253	809.381	665.296	717.764	389.491	202.813
	50 uM	397.052	628.52	671.341	632.465	652.526	268.028	868.965	764.88	960.513	969.648	647.868	276.437
	B
		RLuc8 emission (normalized to 10 uM)
	CTZ	pHIL pH 6						Ctrl pH 6						pHIL pH 7.4						Ctrl pH 7.4
	10 uM	0.559002	1.15121	1.26668	1.1309	1.14551	0.746696	1.3199	1.08352	1.10393	0.935812	0.931925	0.624909	1.32581	1.33853	1.14587	0.957961	0.637055	0.594772	1.07639	1.60761	1.03118	1.10446	0.721491	0.45887
	20 uM	1.49967	1.23186	1.29197	1.44136	1.29562	1.12927	1.01774	1.51792	1.65846	1.30855	1.35495	1.22827	1.90952	1.72307	1.4336	1.57399	1.60485	1.19162	2.04436	1.27238	2.04235	2.08632	1.45491	1.64468
	50 uM	1.37855	1.35638	1.28932	1.36927	1.56315	1.21343	1.46196	2.0369	2.64648	2.69244	2.05897	2.18378	2.22318	2.62357	2.12208	2.56598	2.21962	1.35915	2.93995	1.95565	3.31801	3.27805	2.40095	2.576

## Sheet: Fig. S2 B
	B
	Hyperpolarization (mV)
	Baseline	Green light
	-34.3	-37.04
	-39.63	-42.1
	-33.61	-46.75
	-38.13	-41.55

[truncated: 8 more sheets: Fig. S3 A-B,E,F, Fig. S4 B,C, Fig. S5, Fig. S6 A-D, Fig. S7 D,E, Fig. S8 B,C, Fig. S9 A-C, Fig. S10 A-C]
